# Supplementary material for: First evaluation of the performance of portable IGRA, QIAreach® QuantiFERON®-TB in intermediate TB incidence setting
Source: PLoS One. 2023 Feb 10;18(2):e0279882. doi: 10.1371/journal.pone.0279882 (PMC9916628; doi:10.1371/journal.pone.0279882)
Supplement: S1 Data — (XLSX) [file pone.0279882.s001.xlsx]

## Sheet: Full data set
No						QuantiFERON-TB GOLD PLUS									QIAreach
	Sex	Age	Active TB	Reason for LTBI testing	Immuno-suspressed, Dialysis or others. If no put N	Results	NIL	TB1	TB2	MITOGEN	TB1	TB2	MIT-NIL	Batch	Result	Time detection
1	FEMALE	31	N	Contact of TB case	N	Negative	0.14	0.1	0.07	>10	-0.04	-0.07	>10	B123	Negative	20														Unknown	Unknown
2	MALE	66	N	Contact of TB case	N	INDETERMINATE HIGH NIL	>10	>10	>10	>10	>10	>10	>10	B123	Positive	3.6														No	Contact with TB case
3	FEMALE	7	N	Contact of TB case	N	Positive	0.6	>10	10	>10	>10	9.4	>10	B123	Positive	3.83														Bacteriologically confirmed	Health Care Worker
4	FEMALE	56	N	Contact of TB case	N	Positive	1.77	9.24	8.09	>10	7.47	6.32	>10	B123	Positive	6.91														Clinically diagnosed	Anti-TNF treatment
5	FEMALE	49	N	Contact of TB case	N	Negative	0.15	0.18	0.36	>10	0.03	0.21	>10	B123	Negative	20															Other
6	FEMALE	37	N	Contact of TB case	N	Negative	0.08	0.04	0.04	6.26	-0.04	-0.04	6.18	B123	Negative	20
7	FEMALE	30	N	Contact of TB case	N	Negative	0.08	0.06	0.06	>10	-0.02	-0.02	>10	B123	Negative	20
8	FEMALE	24	N	Contact of TB case	N	NEGATIVE	0.08	0.06	0.08	>10	-0.02	0	>10	B123	Positive	14.6
9	FEMALE	33	N	Contact of TB case	N	Negative	0.11	0.1	0.08	6.19	-0.01	-0.03	6.08	B123	Negative	20
10	FEMALE	33	N	Contact of TB case	N	Negative	0.04	0.1	0.07	>10	0.06	0.03	>10	B123	Negative	20
11	FEMALE	28	N	Contact of TB case	N	Negative	0.07	0.08	0.14	5.41	0.01	0.07	5.34	B123	Negative	20
12	MALE	29	N	Contact of TB case	N	Negative	0.09	0.07	0.06	>10	-0.02	-0.03	>10	B123	Negative	20
13	MALE	50	N	Contact of TB case	N	Negative	0.03	0.04	0.04	>10	0.01	0.01	>10	B123	Negative	20
14	FEMALE	27	N	Contact of TB case	N	Negative	0.03	0.08	0.04	>10	0.05	****	>10	B123	Negative	20
15	MALE	25	N	Contact of TB case	N	Negative	0.03	0.03	0.03	4.73	0	0	4.7	B123	Negative	20
16	FEMALE	58	N	Contact of TB case	N	Negative	0.04	0.32	0.3	2.27	0.28	0.26	2.23	B123	Negative	20
17	FEMALE	24	N	Contact of TB case	N	Negative	0.03	0.03	0.04	>10	0	0.01	>10	B123	Negative	20
18	MALE	54	N	Contact of TB case	N	POSITIVE	0.1	0.15	5.08	>10	0.05	4.98	>10	B123	Positive	20
19	MALE	53	N	Contact of TB case	N	Positive	0.06	3.49	3.39	>10	3.43	3.33	>10	B123	Positive	13
20	FEMALE	27	N	Contact of TB case	N	Negative	0.05	0.04	0.04	>10	-0.01	-0.01	>10	B123	Negative	20
21	FEMALE	31	N	Contact of TB case	N	Positive	0.08	0.59	0.78	>10	0.51	0.7	>10	B123	Positive	13.75
22	MALE	30	N	Contact of TB case	N	Negative	0.05	0.06	0.07	>10	0.01	0.02	>10	B123	Negative	20
23	MALE	31	N	Contact of TB case	N	Negative	0.03	0.03	0.07	>10	0	0.04	>10	B124	Negative	20
24	MALE	46	N	Contact of TB case	N	Negative	0.1	0.15	0.17	>10	0.05	0.07	>10	B124	Negative	20
25	MALE	35	N	Contact of TB case	N	Positive	3.14	>10	10	>10	>10	6.86	>10	B124	Positive	4.5
26	MALE	48	N	Contact of TB case	N	Positive	0.04	0.42	0.44	8.35	0.38	0.4	8.31	B124	Positive	20
27	MALE	28	N	Contact of TB case	N	Negative	0.32	0.2	0.16	>10	-0.12	-0.16	>10	B124	Negative	20
28	MALE	44	N	Contact of TB case	N	Positive	0.07	1.76	1.47	>10	1.69	1.4	>10	B124	Positive	12.66
29	MALE	31	N	Contact of TB case	N	Negative	0.05	0.03	0.04	>10	-0.02	-0.01	>10	B124	Negative	20
30	MALE	45	N	Contact of TB case	N	Negative	0.03	0.03	0.04	>10	0	0.01	>10	B124	Negative	20
31	MALE	43	N	Contact of TB case	N	Positive	0.11	2.64	1.73	>10	2.53	1.62	>10	B124	Positive	13.5
32	MALE	32	N	Contact of TB case	N	Positive	0.06	0.53	1.25	>10	0.47	1.19	>10	B124	Positive	20
33	FEMALE	64	N	Contact of TB case	N	Negative	0.09	0.23	0.16	1.5	0.14	0.07	1.41	B124	Negative	20
34	FEMALE	27	N	Contact of TB case	N	INDETERMINATE LOW MITOGEN	0.27	0.21	0.18	0.29	-0.06	-0.09	0.02	B124	Negative	20
35	FEMALE	23	N	Contact of TB case	N	INDETERMINATE LOW MITOGEN	0.06	0.04	0.03	0.5	-0.02	-0.03	0.44	B124	Negative	20
36	FEMALE	33	N	Contact of TB case	N	Positive	0.67	4.6	4.68	6.52	3.93	4.01	5.85	B124	Positive	8.91
37	FEMALE	54	N	Contact of TB case	N	Positive	0.09	0.65	0.55	0.13	0.56	0.46	0.04	B124	Positive	14.58
38	FEMALE	16	N	Contact of TB case	N	Negative	0.06	0.05	0.08	2.46	-0.01	0.02	2.4	B124	Negative	20
39	FEMALE	13	N	Contact of TB case	N	Negative	0.05	0.14	0.06	>10	0.09	0.01	>10	B124	Negative	20
40	FEMALE	10	N	Contact of TB case	N	Negative	0.17	0.13	0.15	>10	-0.04	-0.02	>10	B124	Negative	20
41	MALE	72	N	Contact of TB case	N	Positive	0.88	1.59	2.1	>10	0.71	1.22	>10	B124	Positive	16.75
42	FEMALE	67	N	Contact of TB case	N	Negative	0.03	0.04	0.06	>10	0.01	0.03	>10	B128	Negative	20
43	FEMALE	8	N	Contact of TB case	N	Positive	0.05	0.17	0.49	6.73	0.12	0.44	6.68	B128	Positive	20
44	FEMALE	32	N	Contact of TB case	N	Negative	3.42	3.41	3.38	>10	-0.01	-0.04	>10	B128	Negative	20
45	FEMALE	30	N	Contact of TB case	N	Positive	2.56	>10	>10>10	>10	>10	>10	>10	B128	ERROR	B8
46	FEMALE	30	N	Contact of TB case	N	Positive	2.56	>10	10	>10	>10	7.44	>10	B128	Positive	3.5
47	MALE	24	N	Contact of TB case	N	Positive	0.05	0.1	0.08	>10	0.05	0.03	>10	B128	ERROR	B8
48	MALE	24	N	Contact of TB case	N	Negative	0.05	0.1	0.08	>10	0.05	0.03	>10	B128	Negative	20
49	MALE	9	N	Contact of TB case	N	INDETERMINATE LOW MITOGEN	0.08	0.1	0.08	0.43	0.02	0	0.35	B128	Negative	20
50	FEMALE	22	N	Contact of TB case	N	INDETERMINATE LOW MITOGEN	0.08	0.1	0.08	0.43	0.02	0	0.35	B128	ERROR	A256
51	FEMALE	22	N	Contact of TB case	N	Negative	0.06	0.15	0.18	7.47	0.09	0.12	7.41	B128	Negative	20
52	FEMALE	41	N	Contact of TB case	N	Negative	0.03	0.02	0.03	4.61	-0.01	0	4.58	B128	Negative	20
53	FEMALE	41	N	Contact of TB case	N	Negative	0.03	0.02	0.03	4.61	-0.01	0	4.58	B128	ERROR	A256
54	FEMALE	28	N	Contact of TB case	N	Negative	0.13	0.08	0.08	0.87	-0.05	-0.05	0.74	B128	Negative	20
55	FEMALE	28	N	Contact of TB case	N	Negative	0.32	0.3	0.28	2.62	-0.02	-0.04	2.3	B128	ERROR	B14
56	FEMALE	28	N	Contact of TB case	N	Negative	0.32	0.3	0.28	2.62	-0.02	-0.04	2.3	B128	Negative	20
57	MALE	7	N	Contact of TB case	N	Negative	0.05	0.06	0.05	7.94	0.01	0	7.89	B128	Negative	20
58	FEMALE	35	N	Contact of TB case	N	Positive	0.48	0.46	0.83	7.18	-0.02	0.35	6.7	B128	Positive	20
59	FEMALE	35	N	Contact of TB case	N	Positive	0.48	0.46	0.83	7.18	-0.02	0.35	6.7	B128	ERROR	B8
60	MALE	23	N	Contact of TB case	N	Negative	0.05	0.05	0.05	>10	0	0	>10	B128	Negative	20
61	FEMALE	40	N	Contact of TB case	N	INDETERMINATE LOW MITOGEN	0.03	0.04	0.03	0.46	0.01	0	0.43	B128	Negative	20
62	MALE	30	N	Contact of TB case	N	Negative	0.03	0.04	0.03	0.46	0.01	0	0.43	B128	ERROR	A256
63	MALE	30	N	Contact of TB case	N	Negative	0.13	0.09	0.09	7.21	-0.04	-0.04	7.08	B128	Negative	20
64	MALE	11	N	Contact of TB case	N	Negative	0.04	0.04	0.04	2.34	0	0	2.3	B128	Negative	20
65	FEMALE	31	N	Contact of TB case	N	Negative	0.12	0.12	0.15	1.08	0	0.03	0.96	B128	Negative	20
66	MALE	34	N	Contact of TB case	N	Negative	0.09	0.08	0.07	5.85	-0.01	-0.02	5.76	B128	Negative	20
67	FEMALE	35	N	Contact of TB case	N	Negative	0.04	0.04	0.04	>10	0	0	>10	B128	Negative	20
68	MALE	17	N	Contact of TB case	N	Negative	0.12	0.09	0.07	>10	-0.03	-0.05	>10	B122	Negative	20
69	MALE	13	N	Contact of TB case	N	Negative	0.04	0.1	0.1	>10	0.06	0.06	>10	B122	Negative	20
70	FEMALE	25	N	Contact of TB case	N	Negative	0.08	0.08	0.07	>10	0	-0.01	>10	B122	Negative	20
71	FEMALE	30	N	Contact of MDR-TB case	N	Positive	0.26	9.33	10	>10	9.07	9.74	>10	B122	Positive	4.75
72	FEMALE	30	N	Contact of MDR-TB case	N	Negative	0.05	0.08	0.07	>10	0.03	0.02	>10	B122	Negative	20
73	FEMALE	44	N	Contact of MDR-TB case	N	Negative	0.09	0.15	0.07	>10	0.06	-0.02	>10	B122	Negative	20
74	FEMALE	39	N	Contact of MDR-TB case	N	Negative	0.05	0.15	0.17	>10	0.1	0.12	>10	B122	Negative	20
75	FEMALE	31	N	Contact of MDR-TB case	N	NEGATIVE	0.33	0.34	0.39	>10	0.01	0.06	>10	B122	Positive	20
76	FEMALE	37	N	Contact of MDR-TB case	N	Negative	0.11	0.05	0.07	>10	-0.06	-0.04	>10	B122	Negative	20
77	FEMALE	31	N	Contact of MDR-TB case	N	Negative	0.09	0.21	0.3	>10	0.12	0.21	>10	B122	Positive	20
78	FEMALE	36	N	Contact of MDR-TB case	N	NEGATIVE	0.07	0.1	0.04	>10	0.03	-0.03	>10	B122	Positive	20
79	FEMALE	28	N	Contact of MDR-TB case	N	Negative	0.04	0.05	0.03	>10	0.01	-0.01	>10	B122	Negative	20
80	FEMALE	29	N	Contact of MDR-TB case	N	Negative	0.08	0.12	0.09	>10	0.04	0.01	>10	B122	Negative	20
81	FEMALE	38	N	Contact of MDR-TB case	N	Negative	0.15	0.1	0.1	>10	-0.05	-0.05	>10	B122	Negative	20
82	FEMALE	32	N	Contact of MDR-TB case	N	Negative	0.05	0.07	0.06	2.82	0.02	0.01	2.77	B122	Negative	20
83	FEMALE	36	N	Contact of MDR-TB case	N	Negative	0.12	0.12	0.1	>10	0	-0.02	>10	B122	Negative	20
84	FEMALE	25	N	Contact of MDR-TB case	N	Negative	0.05	0.05	0.08	>10	0	0.03	>10	B122	Negative	20
85	FEMALE	39	N	Contact of TB case	N	NEGATIVE	0.08	0.42	0.37	>10	0.34	0.29	>10	B134	Positive	20
86	FEMALE	9	N	Contact of TB case	N	Positive	1.27	9.78	7.3	>10	8.51	6.03	>10	B134	Positive	5.75
87	FEMALE	76	N	Contact of TB case	N	Positive	0.38	4.6	4.71	>10	4.22	4.33	>10	B134	Positive	7.6
88	FEMALE	6	N	Contact of TB case	N	Positive	0.43	7.43	8.77	>10	7	8.34	>10	B134	Positive	5.5
89	FEMALE	12	N	Contact of TB case	N	Positive	1.41	8.45	10	>10	7.04	8.59	>10	B134	Positive	5.25
90	MALE	66	N	Contact of TB case	N	Negative	0.03	0.04	0.04	9.8	0.01	0.01	8.52	B137	Negative	20
91	MALE	47	N	Contact of TB case	N	Negative	0.03	0.04	0.04	9.8	0.17	0.14	9.77	B137	Negative	20
92	MALE	6	N	Contact of TB case	N	Negative	0.06	0.06	0.05	6.48	0	-0.01	6.42	B137	Negative	20
93	MALE	7	N	Contact of TB case	Immuno-suspressed	INDETERMINATE LOW MITOGEN	0.02	0.02	0.02	0.12	0	0	0.1	B137	Negative	20
94	MALE	40	N	Contact of TB case	N	Negative	0.13	0.14	0.16	>10	0.01	0.03	>10	B137	Negative	20
95	MALE	23	N	Contact of TB case	N	Positive	0.13	3.26	3.39	>10	3.13	3.26	>10	B137	Positive	8.6
96	MALE	22	N	Contact of TB case	N	Positive	0.34	3.64	3.87	>10	3.3	3.53	>10	B137	Positive	6.8
97	FEMALE	25	N	Contact of TB case	N	Positive	0.16	5.3	5.5	>10	5.14	5.34	>10	B137	Positive	6.83
98	FEMALE	19	N	Contact of TB case	N	Positive	1.99	8.97	9.23	>10	6.98	7.24	>10	B137	Positive	5.08
99	FEMALE	25	N	Contact of TB case	N	Positive	1.16	>10	10	>10	>10	8.84	>10	B137	Positive	5.08
100	FEMALE	31	N	Contact of TB case	N	NEGATIVE	0.08	0.08	0.05	>10	0	-0.03	>10	B138	Positive	20
101	FEMALE	24	N	Contact of TB case	N	Negative	0.04	0.03	0.04	>10	-0.01	0	>10	B138	Negative	20
102	MALE	25	N	Contact of TB case	N	INDETERMINATE LOW MITOGEN	0.03	0.03	0.02	0.13	0	-0.01	0.1	B138	Negative	20
103	MALE	25	N	Contact of TB case	N	POSITIVE	0.08	0.6	0.64	>10	0.52	0.56	>10	B138	Negative	20
104	MALE	26	N	Contact of TB case	N	Positive	0.24	2.69	2.8	>10	2.45	2.56	>10	B138	Positive	13.9
105	MALE	39	N	Contact of TB case	N	Positive	0.03	2.84	2.83	>10	2.81	2.8	>10	B138	Positive	13.08
106	MALE	27	N	Contact of TB case	N	Positive	0.13	9.15	9.38	>10	9.02	9.25	>10	B138	Positive	6.75
107	MALE	51	N	Contact of TB case	N	Negative	0.26	0.45	0.25	>10	0.19	-0.01	>10	B138	Negative	20
108	MALE	51	N	Contact of TB case	N	Negative	0.04	0.04	0.04	>10	0	0	>10	B138	Negative	20
109	FEMALE	20	N	Contact of TB case	N	Negative	0.04	0.06	0.05	>10	0.02	0.01	>10	B139	Negative	20
110	MALE	43	N	Contact of TB case	N	Negative	0	0.03	0.03	0.03	0	0	>10	B139	Negative	20
111	MALE	28	N	Contact of TB case	N	Negative	0.04	0.06	0.05	>10	0.02	0.01	>10	B139	Negative	20
112	FEMALE	20	N	Contact of TB case	N	Negative	0	0.03	0.03	0.03	0	0	>10	B139	Negative	20
113	MALE	43	N	Contact of TB case	N	Negative	0.06	0.04	0.06	>10	-0.02	0	>10	B139	Negative	20
114	FEMALE	10	N	Contact of TB case	N	Negative	0.09	0.04	0.04	7.52	-0.05	-0.05	7.43	B139	Negative	20
115	FEMALE	66	N	Contact of TB case	N	Negative	0.03	0.08	0.03	>10	0.05	0	>10	B139	Negative	20
116	MALE	32	N	Contact of TB case	N	Negative	0.05	0.05	0.05	>10	0	0	>10	B139	Negative	20
117	MALE	36	N	Contact of TB case	N	Negative	0.03	0.03	0.03	>10	0	0	>10	B139	Negative	20
118	MALE	31	N	Contact of TB case	N	Negative	0.06	0.06	0.08	>10	0	0.02	>10	B139	Negative	20
119	MALE	34	N	Contact of TB case	N	Negative	0.05	0.18	0.14	>10	0.13	0.09	>10	B139	Negative	20
120	MALE	30	N	Contact of TB case	N	Negative	0.17	0.23	0.21	7.86	0.06	0.04	7.69	B139	Negative	20
121	FEMALE	24	N	Contact of TB case	N	Positive	0.08	5.68	4.76	>10	5.3	4.68	>10	B144	Positive	5.2
122	MALE	31	N	Contact of TB case	N	Positive	0.25	1.99	2.44	>10	1.74	2.19	>10	B144	Positive	12.3
123	MALE	53	N	Contact of TB case	N	Positive	0.06	0.73	0.85	>10	0.67	0.79	>10	B144	Positive	15.3
124	FEMALE	22	N	Contact of TB case	N	Positive	0.13	2.38	2.33	>10	2.25	2.2	>10	B144	Positive	14.1
125	FEMALE	52	N	Contact of TB case	N	Positive	0.11	0.82	1	>10	0.71	0.89	>10	B144	Positive	20
126	FEMALE	26	N	Contact of TB case	N	Positive								B144	error	B14
127	FEMALE	26	N	Contact of TB case	N	Positive	0.07	1.1	0.73	>10	1.03	0.66	>10	B144	Positive	20
128	MALE	39	N	Contact of TB case	N	Positive	0.09	2.29	2.3	>10	2.2	2.21	>10	B150	Positive	10.55
129	FEMALE	52	N	Contact of TB case	N	Positive	0.26	3.52	3.53	>10	3.26	3.27	>10	B148	Positive	9.2
130	MALE	27	N	Contact of TB case	N	Positive	0.25	6.46	6.74	>10	6.21	6.49	>10	B150	Positive	7.1
131	FEMALE	4	N	Contact of TB case	N	Negative	0.03	0.02	0.03	>10	-0.01	0	>10	B154	Negative	20
132	FEMALE	37	N	Contact of TB case	N	Negative	0.09	0.15	0.14	>10	0.06	0.05	>10	B154	Negative	20
133	MALE	38	N	Contact of TB case	N	Negative	0.03	0.04	0.05	>10	0.01	0.02	>10	B154	Negative	20
134	FEMALE	8	N	Contact of TB case	N	Negative	0.04	0.03	0.03	>10	-0.01	-0.01	>10	B154	Negative	20
135	FEMALE	33	N	Contact of TB case	N	Negative	0.03	0.04	0.03	>10	0.1	0	>10	B154	Negative	20
136	FEMALE	32	N	Contact of TB case	N	Negative	0.03	0.02	0.03	>10	-0.01	0	>10	B154	Negative	20
137	FEMALE	42	N	Contact of TB case	N	Negative	0.04	0.05	0.05	>10	0.01	0.01	>10	B154	Negative	20
138	FEMALE	31	N	Contact of TB case	N	Negative	0.03	0.04	0.04	>10	0.01	0.01	>10	B154	Negative	20
139	FEMALE	28	N	Contact of TB case	N	Positive	0.03	1.68	1.63	>10	1.65	1.6	>10	B154	Positive	6
140	FEMALE	28	N	Contact of TB case	N	Negative	0.03	1.68	1.63	>10	1.65	1.6	>10	B154	ERROR	A256
141	FEMALE	27	N	Contact of TB case	N	Negative	0.05	0.08	0.06	>10	0.03	0.01	>10	B154	Negative	20
142	FEMALE	31	N	Contact of TB case	N	Negative	0.09	0.08	0.08	>10	-0.01	-0.01	>10	B154	Negative	20
143	FEMALE	7	N	Contact of TB case	N	Negative	0.03	0.02	0.02	>10	-0.01	-0.01	>10	B154	ERROR	B14
144	MALE	14	N	Contact of TB case	N	Negative	0.03	0.03	0.03	>10	0	0	>10	B154	Negative	20
145	MALE	13	N	Contact of TB case	N	Negative	0.05	0.04	0.03	>10	-0.01	-0.02	>10	B154	Negative	20
146	FEMALE	48	N	Contact of TB case	N	Negative	0.07	0.07	0.06	>10	0	-0.01	>10	B154	Negative	20
147	FEMALE	45	N	Contact of TB case	N	Negative	0.04	0.04	0.07	>10	0	0.03	>10	B154	Negative	20
148	FEMALE	45	N	Contact of TB case	N	Negative	0.03	0.03	0.04	>10	0	0.01	>10	B154	error	A256
149	FEMALE	82	N	Contact of TB case	N	Negative	0.03	0.03	0.03	1.86	0	0	1.83	B154	Negative	20
150	MALE	47	N	Contact of TB case	N	Negative	0.04	0.04	0.05	>10	0	0.01	>10	B154	Negative	20
151	FEMALE	30	N	Contact of TB case	N	Positive	0.03	0.46	0.34	>10	0.43	0.31	>10	B154	Positive	20
152	FEMALE	44	N	Contact of TB case	N	Negative	0.03	0.06	0.05	9.59	0.03	0.02	9.56	B155	Negative	20
153	FEMALE	34	N	Contact of TB case	N	Negative	0.04	0.03	0.03	>10	-0.01	-0.01	>10	B155	Negative	20
154	FEMALE	67	N	Contact of TB case	N	Positive	0.07	0.46	0.58	>10	0.39	0.51	>10	B155	Positive	20
155	FEMALE	24	N	Contact of TB case	N	Positive	0.11	1.54	1.44	>10	1.43	1.33	>10	B155	Positive	16.5
156	MALE	25	N	Contact of TB case	N	Positive	0.21	0.12	3.71	>10	-0.09	3.5	>10	B155	Positive	9.58
157	MALE	66	N	Contact of TB case	N	POSITIVE	0.05	4.87	0.17	>10	4.82	0.12	>10	B155	Negative	20
158	MALE	72	N	Contact of TB case	N	Negative	0.05	0.04	0.05	>10	-0.01	0	>10	B155	Negative	20
159	FEMALE	19	N	Contact of TB case	N	Positive	0.04	1.86	1.71	>10	1.82	1.67	>10	B155	Positive	10.16
160	FEMALE	28	N	Contact of TB case	N	Negative	0.03	0.06	0.02	>10	0.03	-0.01	>10	B155	Negative	20
161	MALE	26	N	Contact of TB case	N	Negative	0.06	0.09	0.07	>10	0.03	0.01	>10	B155	Negative	20
162	MALE	39	N	Contact of TB case	N	Positive	0.08	6.74	6.89	>10	6.66	6.81	>10	B155	Positive	5.66
163	FEMALE	35	N	Contact of TB case	N	Negative	0.06	0.19	0.2	6.1	0.13	0.14	6.04	B155	Negative	20
164	FEMALE	36	N	Contact of TB case	N	NEGATIVE	0.6	0.62	0.81	7.21	0.02	0.21	6.61	B155	Positive	15.16
165	MALE	26	N	Contact of TB case	N	Negative	0.04	0.03	0.04	>10	-0.01	0	>10	B155	Negative	20
166	FEMALE	37	N	Contact of TB case	N	Negative	0	0	0	3.15	0	0	3.15	B156	Negative	20
167	FEMALE	47	N	Contact of TB case	N	Negative	0	0	0	2.15	0	0	2.15	B156	Negative	20
168	FEMALE	35	N	Contact of TB case	N	Negative	0	0	0	>10	0	0	>10	B156	Negative	20
169	FEMALE	37	N	Contact of TB case	N	Negative	0	0	0	>10	0	0	>10	B156	Negative	20
170	FEMALE	36	N	Contact of TB case	N	Negative	0	0	0	0.01	0	0	0.01	B156	Negative	20
171	MALE	34	N	Contact of TB case	N	Negative	0.06	0.06	0.05	>10	0	-0.01	>10	B158	Negative	20
172	FEMALE	27	N	Contact of TB case	N	Negative	0.04	0.06	0.05	2.16	0.02	0.01	2.12	B158	Negative	20
173	FEMALE	51	N	Contact of TB case	N	Negative	0.07	0.09	0.1	>10	0.02	0.03	>10	B158	Negative	20
174	FEMALE	36	N	Contact of TB case	N	Negative	0.08	0.06	0.07	>10	-0.02	-0.01	>10	B158	Negative	20
175	FEMALE	55	N	Contact of TB case	N	Negative	0.06	0.05	0.05	>10	-0.01	-0.01	>10	B158	Negative	20
176	FEMALE	53	N	Contact of MDR-TB case	N	Positive	0	1.13	0.95	>10	1.13	0.95	>10	B156	Positive	15.58
177	MALE	35	N	Contact of MDR-TB case	N	Negative	0	0	0	>10	0	0	>10	B156	Negative	20
178	MALE	40	N	Contact of MDR-TB case	N	POSITIVE	0.12	0.47	0.45	>10	0.35	0.33	>10	B156	Positive	20
179	FEMALE	30	N	Contact of MDR-TB case	N	Negative	0	0	0	>10	0	0	>10	B156	Negative	20
180	FEMALE	36	N	Contact of MDR-TB case	N	Positive	0	3.42	8.71	>10	3.42	8.71	>10	B156	Positive	5.83
181	FEMALE	48	N	Contact of MDR-TB case	N	Positive	0	2.16	1.85	>10	2.16	1.85	>10	B156	Positive	10.5
182	FEMALE	54	N	Contact of MDR-TB case	N	Positive	0.01	2.68	2.46	>10	2.67	2.45	>10	B156	Positive	8.33
183	FEMALE	54	N	Contact of MDR-TB case	N	Negative	0	0	0	>10	0	0	>10	B156	Negative	20
184	FEMALE	40	N	Contact of MDR-TB case	N	Negative	0	0	0	>10	0	0	>10	B156	Negative	20
185	FEMALE	46	N	Contact of MDR-TB case	N	POSITIVE	0.06	0.58	0.81	>10	0.52	0.75	>10	B156	Positive	20
186	MALE	30	N	Contact of MDR-TB case	N	Negative	0	0	0	>10	0	0	>10	B156	Negative	20
187	FEMALE	28	N	Contact of MDR-TB case	N	Negative	0	0	0	>10	0	0	>10	B156	Negative	20
188	FEMALE	29	N	Contact of MDR-TB case	N	Negative	0	0	0	>10	0	0	>10	B156	Negative	20
189	FEMALE	44	N	Contact of MDR-TB case	N	Negative	0	0	0	>10	0	0	>10	B156	Negative	20
190	FEMALE	28	N	Contact of MDR-TB case	N	Positive	0.02	4.69	5.78	>10	4.67	5.76	>10	B156	Positive	7.16
191	MALE	45	N	Contact of MDR-TB case	N	Negative	0	0	0	>10	0	0	>10	B156	Negative	20
192	MALE	33	N	Contact of MDR-TB case	N	Positive	0.28	1.19	1.42	>10	0.91	1.14	>10	B158	Positive	20
193	MALE	17	N	Contact of MDR-TB case	N	Positive	0.09	1.35	1.53	>10	1.26	1.44	>10	B158	Positive	12.66
194	FEMALE	32	N	Contact of MDR-TB case	N	Negative	0.05	0.04	0.05	>10	-0.01	0	>10	B158	Negative	20
195	FEMALE	78	N	Contact of TB case	N	Negative	0.17	0.41	0.29	>10	0.24	0.12	>10	B158	Negative	20
196	MALE	21	N	Contact of TB case	N	Positive	0.18	2.48	2.67	>10	2.3	2.49	>10	B158	Positive	12.41

## Sheet: Sheet2
				Negative (-)	1200	2021-06-29T15:52:34+08:00	2022-01-31	Plasma	119361006^Plasma specimen^SCT	T/R/21/3270
				Negative (-)	1200	2021-06-29T15:48:52+08:00	2022-01-31	Plasma	119361006^Plasma specimen^SCT	T/R/21/3265
				Positive (+)	1200	2021-06-29T16:19:31+08:00	2022-01-31	Plasma	119361006^Plasma specimen^SCT	T/R/21/3294
				Negative (-)	1200	2021-06-29T15:48:40+08:00	2022-01-31	Plasma	119361006^Plasma specimen^SCT	T/R/21/3266
				Negative (-)	1200	2021-06-29T16:21:32+08:00	2022-01-31	Plasma	119361006^Plasma specimen^SCT	T/R/21/3297
				Negative (-)	1200	2021-06-29T16:47:40+08:00	2022-01-31	Plasma	119361006^Plasma specimen^SCT	T/R/21/3278
				Positive (+)	340	2021-06-29T16:22:36+08:00	2022-01-31	Plasma	119361006^Plasma specimen^SCT	T/R/21/3302
				Negative (-)	1200	2021-06-29T15:51:55+08:00	2022-01-31	Plasma	119361006^Plasma specimen^SCT	T/R/21/3269
				Positive (+)	575	2021-06-29T16:21:18+08:00	2022-01-31	Plasma	119361006^Plasma specimen^SCT	T/R/21/3296
				Negative (-)	1200	2021-06-29T15:49:09+08:00	2022-01-31	Plasma	119361006^Plasma specimen^SCT	T/R/21/3267
				Negative (-)	1200	2021-06-29T16:41:07+08:00	2022-01-31	Plasma	119361006^Plasma specimen^SCT	T/R/21/3276
				Positive (+)	990	2021-06-29T16:20:08+08:00	2022-01-31	Plasma	119361006^Plasma specimen^SCT	T/R/21/3295
				Negative (-)	1200	2021-06-29T17:03:44+08:00	2022-01-31	Plasma	119361006^Plasma specimen^SCT	T/R/21/3282
				Negative (-)	1200	2021-06-29T15:53:00+08:00	2022-01-31	Plasma	119361006^Plasma specimen^SCT	T/R/21/3271
				Negative (-)	1200	2021-06-29T16:27:39+08:00	2022-01-31	Plasma	119361006^Plasma specimen^SCT	T/R/21/3274
				Negative (-)	1200	2021-06-29T15:51:23+08:00	2022-01-31	Plasma	119361006^Plasma specimen^SCT	T/R/21/3268
				Negative (-)	1200	2021-06-29T16:48:24+08:00	2022-01-31	Plasma	119361006^Plasma specimen^SCT	T/R/21/3279
				Negative (-)	1200	2021-06-29T16:53:57+08:00	2022-01-31	Plasma	119361006^Plasma specimen^SCT	T/R/21/3281
				Negative (-)	1200	2021-06-29T16:26:54+08:00	2022-01-31	Plasma	119361006^Plasma specimen^SCT	T/R/21/3273
				Positive (+)	360	2021-06-29T16:58:59+08:00	2022-01-31	Plasma	119361006^Plasma specimen^SCT	T/R/21/3272
				Negative (-)	1200	2021-06-29T16:40:22+08:00	2022-01-31	Plasma	119361006^Plasma specimen^SCT	T/R/21/3277
				Positive (+)	1200	2021-06-30T09:57:13+08:00	2022-01-31	Plasma	119361006^Plasma specimen^SCT	T/R/21/3283
				Negative (-)	1200	2021-06-30T11:35:12+08:00	2022-01-31	Plasma	119361006^Plasma specimen^SCT	T/R/21/3335
				Negative (-)	1200	2021-06-30T12:21:11+08:00	2022-01-31	Plasma	119361006^Plasma specimen^SCT	T/R/21/3340
				Positive (+)	630	2021-06-30T11:04:03+08:00	2022-01-31	Plasma	119361006^Plasma specimen^SCT	T/R/21/3327
				Positive (+)	500	2021-06-30T11:04:22+08:00	2022-01-31	Plasma	119361006^Plasma specimen^SCT	T/R/21/3328
				Negative (-)	1200	2021-06-30T09:35:02+08:00	2022-01-31	Plasma	119361006^Plasma specimen^SCT	T/R/21/3301
				Positive (+)	610	2021-06-30T09:32:24+08:00	2022-01-31	Plasma	119361006^Plasma specimen^SCT	T/R/21/3299
				Positive (+)	935	2021-06-30T10:30:22+08:00	2022-01-31	Plasma	119361006^Plasma specimen^SCT	T/R/21/3322
				A-256	0	2021-06-30T13:19:27+08:00	2022-01-31	Plasma	119361006^Plasma specimen^SCT
				Negative (-)	1200	2021-06-30T11:04:40+08:00	2022-01-31	Plasma	119361006^Plasma specimen^SCT	T/R/21/3329
				Negative (-)	1200	2021-06-30T10:28:50+08:00	2022-01-31	Plasma	119361006^Plasma specimen^SCT	T/R/21/3315
				Negative (-)	1200	2021-06-30T09:31:15+08:00	2022-01-31	Plasma	119361006^Plasma specimen^SCT	T/R/21/3293
				Negative (-)	1200	2021-06-30T10:30:50+08:00	2022-01-31	Plasma	119361006^Plasma specimen^SCT	T/R/21/3323
				Positive (+)	350	2021-06-30T11:03:41+08:00	2022-01-31	Plasma	119361006^Plasma specimen^SCT	T/R/21/3336
				Positive (+)	760	2021-06-30T12:21:34+08:00	2022-01-31	Plasma	119361006^Plasma specimen^SCT	T/R/21/3339
				Negative (-)	1200	2021-06-30T11:34:46+08:00	2022-01-31	Plasma	119361006^Plasma specimen^SCT	T/R/21/3334
				Negative (-)	1200	2021-06-30T09:34:23+08:00	2022-01-31	Plasma	119361006^Plasma specimen^SCT	T/R/21/3306
				Negative (-)	1200	2021-06-30T10:02:00+08:00	2022-01-31	Plasma	119361006^Plasma specimen^SCT	T/R/21/3310
				Negative (-)	1200	2021-06-30T09:31:48+08:00	2022-01-31	Plasma	119361006^Plasma specimen^SCT	T/R/21/3298
				Negative (-)	1200	2021-06-30T11:06:01+08:00	2022-01-31	Plasma	119361006^Plasma specimen^SCT	T/R/21/3332
				Negative (-)	1200	2021-06-30T09:57:42+08:00	2022-01-31	Plasma	119361006^Plasma specimen^SCT	T/R/21/3300
				Negative (-)	1200	2021-06-30T09:45:58+08:00	2022-01-31	Plasma	119361006^Plasma specimen^SCT	T/R/21/3307
				Negative (-)	1200	2021-06-30T10:28:20+08:00	2022-01-31	Plasma	119361006^Plasma specimen^SCT	T/R/21/3314
				Positive (+)	1200	2021-06-30T11:05:34+08:00	2022-01-31	Plasma	119361006^Plasma specimen^SCT	T/R/21/3331
				Positive (+)	745	2021-06-30T12:20:52+08:00	2022-01-31	Plasma	119361006^Plasma specimen^SCT	T/R/21/3342
				Positive (+)	1200	2021-06-30T10:29:55+08:00	2022-01-31	Plasma	119361006^Plasma specimen^SCT	T/R/21/3338
				Negative (-)	1200	2021-06-30T11:03:21+08:00	2022-01-31	Plasma	119361006^Plasma specimen^SCT	T/R/21/3325
				Negative (-)	1200	2021-06-30T10:01:07+08:00	2022-01-31	Plasma	119361006^Plasma specimen^SCT	T/R/21/3308
				Positive (+)	430	2021-06-30T11:35:34+08:00	2022-01-31	Plasma	119361006^Plasma specimen^SCT	T/R/21/3336
				Negative (-)	1200	2021-06-30T11:35:56+08:00	2022-01-31	Plasma	119361006^Plasma specimen^SCT	T/R/21/3337
				Negative (-)	1200	2021-06-30T11:34:21+08:00	2022-01-31	Plasma	119361006^Plasma specimen^SCT	T/R/21/3333
				Negative (-)	1200	2021-06-30T10:27:48+08:00	2022-01-31	Plasma	119361006^Plasma specimen^SCT	T/R/21/3313
				Positive (+)	910	2021-06-30T09:36:14+08:00	2022-01-31	Plasma	119361006^Plasma specimen^SCT	T/R/21/3304
				Negative (-)	1200	2021-06-30T10:01:32+08:00	2022-01-31	Plasma	119361006^Plasma specimen^SCT	T/R/21/3309
				Negative (-)	1200	2021-06-30T09:35:33+08:00	2022-01-31	Plasma	119361006^Plasma specimen^SCT	T/R/21/3303
				Negative (-)	1200	2021-06-30T10:29:19+08:00	2022-01-31	Plasma	119361006^Plasma specimen^SCT	T/R/21/3316
				Negative (-)	1200	2021-06-30T09:58:15+08:00	2022-01-31	Plasma	119361006^Plasma specimen^SCT	T/R/21/3312
				Negative (-)	1200	2021-06-30T09:56:43+08:00	2022-01-31	Plasma	119361006^Plasma specimen^SCT	T/R/21/3305
				Negative (-)	1200	2021-06-30T12:20:33+08:00	2022-01-31	Plasma	119361006^Plasma specimen^SCT	T/R/21/3341
				Negative (-)	1200	2021-06-30T09:30:46+08:00	2022-01-31	Plasma	119361006^Plasma specimen^SCT	T/R/21/3284
				Positive (+)	1200	2021-06-30T10:31:16+08:00	2022-01-31	Plasma	119361006^Plasma specimen^SCT	T/R/21/3324
				Negative (-)	1200	2021-06-30T11:04:58+08:00	2022-01-31	Plasma	119361006^Plasma specimen^SCT	T/R/21/3330

## Sheet: Analysis 1
Comparison QIAreach vs QFT-plus
		QFT-plus
		Pos	Neg		PPA	0.964912
QIAreach	pos	55	7		NPA	0.942149
	neg	2	114		OPA	0.949438
		57	121		K	0.886

## Sheet: Analysis 2
TB2 corrected	TB2 uncorrected	TTR
9.4	10	229
6.32	8.09	414
4.98	5.08	1200
3.33	3.39	780
0.7	0.78	825
6.86	10	270			TB2 uncorrected
0.4	0.44	1200			TB2 uncorrected
1.4	1.47	760			TB2 uncorrected
1.62	1.73	810			TB2 uncorrected
1.19	1.25	1200			TB2 uncorrected
4.01	4.68	535			TB2 uncorrected
0.46	0.55	875			TB2 uncorrected
1.22	2.1	1005			TB2 uncorrected
0.44	0.49	1200			TB2 uncorrected
7.44	10	210			TB2 uncorrected
0.35	0.83	1200			TB2 uncorrected
9.74	10	285			TB2 uncorrected
6.03	7.3	345			TB2 uncorrected
4.33	4.71	456			TB2 uncorrected
8.34	8.77	330			TB2 uncorrected
8.59	10	315
3.26	3.39	516
3.53	3.87	408
5.34	5.5	410
7.24	9.23	304
8.84	10	304
2.56	2.8	834
2.8	2.83	785
9.25	9.38	405
4.68	4.76	312
2.19	2.44	738
0.79	0.85	918
2.2	2.33	456
0.89	1	1200
0.66	0.73	1200
2.21	2.3	633
3.27	3.53	552
6.49	6.74	426			Distribution plot and correlation analysis using plasma IFN-γ values (uncorrected and corrected TB2 and TB1 values) versus TTR for positive samples 1 – TB2 corrected values R= -0,7984 ; 2– TB2 uncorrected IFN-γ values R= -0.7961 ;
1.6	1.63	360
0.31	0.34	1200
0.51	0.58	1200
1.33	1.44	990
3.5	3.71	575
1.67	1.71	610
6.81	6.89	340
0.95	0.95	935
0.33	0.45	1200
8.71	8.71	350
1.85	1.85	630
2.45	2.46	500
0.75	0.81	1200
5.76	5.78	430
1.14	1.42	1200
1.44	1.53	760
2.49	2.67	744
